# Supplementary material for: Interfacial microscopic examination and chemical analysis of resin-dentin interface of self-adhering flowable resin composite
Source: F1000Res. 2018 Oct 23;6:1688. Originally published 2017 Sep 14. [Version 4] doi: 10.12688/f1000research.12306.4 (PMC5649117; doi:10.12688/f1000research.12306.4)
Supplement: Raw values for silver atomic % in teeth treated with total-etch technique (Group A) and self-adhering resin composite (Group B) (n=8/group/method) [file f1000research-6-18305-s0000.tgz]

Archive with 1 entries (1 files):
- 69d3642a-1099-42ea-8a8e-b9b5c0047fe0_Silver_atomic_%_raw_-_Dataset_1.xls
