# Supplementary material for: Interfacial microscopic examination and chemical analysis of resin-dentin interface of self-adhering flowable resin composite
Source: F1000Res. 2018 Oct 23;6:1688. Originally published 2017 Sep 14. [Version 4] doi: 10.12688/f1000research.12306.4 (PMC5649117; doi:10.12688/f1000research.12306.4)
Supplement: Raw values for silver atomic % in teeth treated with total-etch technique (Group A) and self-adhering resin composite (Group B) (n=8/group/method) [file f1000research-6-18305-s0000.tgz › 69d3642a-1099-42ea-8a8e-b9b5c0047fe0_Silver_atomic_%_raw_-_Dataset_1.xls]

## Sheet: SEM
Dentin gap	Dentin gap
A µm	B µm
0	5.7
0	5.3
0	5.1
0	4.9
0	4.8
0	5.3
0	5.6
0	5.4

## Sheet: EDX
A silver atomic %	B silver atomic %
8.5	11.7
8.1	12.3
7.9	11.4
8.7	12.7
7.7	11.9
8.3	13.4
8.2	11.9
8.4	12.1
