# Supplementary material for: Interfacial microscopic examination and chemical analysis of resin-dentin interface of self-adhering flowable resin composite
Source: F1000Res. 2018 Oct 23;6:1688. Originally published 2017 Sep 14. [Version 4] doi: 10.12688/f1000research.12306.4 (PMC5649117; doi:10.12688/f1000research.12306.4)
Supplement: Scanning electron microscopy (SEM) showing gap formation (raw values included on the images) and SEM/energy-dispersive X-ray analysis (EDX) at the resin-superficial dentin interface in teeth treated with total-etch technique (Group A) and self-adhering resin composite (Group B) (n=8/group/method) [file f1000research-6-18305-s0001.tgz]

Archive with 1 entries (1 files):
- f21078d7-f7b4-48f5-be1a-e82b3ddccf43_Dataset_2.zip
